# Supplementary material for: Intraspecific genotypic variability determines concentrations of key truffle volatiles
Source: New Phytol. 2012 May;194(3):823–35. doi: 10.1111/j.1469-8137.2012.04077.x (PMC3470932; doi:10.1111/j.1469-8137.2012.04077.x)
Supplement: Supplementary file 2 [file nph0194-0823-SD2.txt]

Table S2 Raw data for chromatogram fingerprints for volatiles of Tuber uncinatum
Marker (m/z vs. Rt)	T/Aest_AY_07_2008_1-3_1h.csv	T/Aest_AY_07_2008_2-1.csv	T/Aest_AY_07_2008_3.csv	T/Aest_AY_07_2008_4.csv	T/Aest_AY_07_2008_5.csv	T/Aest_AY_07_2008_6.csv	T/Aest_AY_07_2008_7-1.csv	T/Aest_AY_07_2009_1B.csv	T/Aest_AY_07_2009_2B.csv	T/Aest_AY_07_2009_3A.csv	T/Aest_AY_07_2009_4A.csv	T/Aest_AY_07_2009_5A.csv	T/Aest_AY_07_2009_6A.csv	T/Aest_AY_07_2009_7A.csv	T/Aest_DM_07_2009_1A.csv	T/Aest_DM_07_2009_2A.csv	T/Aest_DM_07_2009_3A.csv	T/Aest_DM_07_2009_4A.csv	T/Aest_DM_07_2009_5A.csv	T/Aest_GC_06_2008_1.csv	T/Aest_GC_06_2008_2.csv	T/Aest_GC_06_2008_3.csv	T/Aest_GC_06_2008_4.csv	T/Aest_GC_06_2008_5.csv	T/Aest_GC_06_2008_6.csv	T/Aest_GC_06_2008_7.csv	T/Aest_GC_06_2008_8.csv	T/AEST_GC_06_2010_1.csv	T/AEST_GC_06_2010_2.csv	T/AEST_GC_06_2010_3.csv	T/AEST_GC_06_2010_4.csv	T/AEST_GC_06_2010_5.csv	T/AEST_GC_06_2010_6.csv	T/AEST_GC_06_2010_7.csv	T/AEST_GC_06_2010_8.csv	T/Aest_GC_08_2009_1B.csv	T/Aest_GC_08_2009_2B.csv	T/Aest_GC_08_2009_3B.csv	T/Aest_GC_08_2009_4B.csv	T/Aest_IB(1)_11_2009_1B.csv	T/Aest_IB(1)_11_2009_2B.csv	T/Aest_IB(1)_11_2009_3B.csv	T/Aest_IB(1)_11_2009_4B.csv	T/Aest_IB(1)_11_2009_5B.csv	T/Aest_IB(1)_11_2009_6B.csv	T/Aest_IB(1)_11_2009_7B.csv	T/Aest_IB(1)_11_2009_8B.csv	T/Aest_IB(1)_11_2009_9B.csv	T/AEST_IB(2)_11_2009_12-1.csv
100.0-100.0; 448.00-469.00	0	0	0	0	0	0	0	0	0	0	0	0	0	0	0	0	0	0	0	0	0	0	0	0	0	0	0	0	0	0	0	0	0	0	0	0	0	0	0	0	0	0	0	0	0	0	0	0	0
101.0-101.0; 453.00-475.00	0	0	0	0	0	0	0	0	0	0	0	0	0	0	0	0	0	0	0	0	0	0	0	0	0	0	0	0	0	0	0	0	0	0	0	0	0	0	0	0	0	0	0	0	0	0	0	0	0
105.0-105.0; 565.00-575.00	0	0	0	0	0	0	0	0	0	0	0	0	0	0	0	0	0	0	0	0	0	0	0	0	0	0	0	0	0	0	0	0	0	0	0	0	0	0	0	0	0	0	0	0	0	0	0	0	0
105.0-105.0; 429.00-440.00	0	0	0	0	0	0	0	0	0	0	0	0	0	0	0	0	0	0	0	0	0	0	0	0	0	0	0	0	0	0	0	157056	0	0	0	0	0	0	0	0	0	0	0	0	0	0	0	0	0
106.0-106.0; 343.00-364.00	0	0	0	0	0	0	0	0	0	0	0	0	0	0	0	0	0	0	0	0	0	0	0	0	0	0	0	0	0	0	0	0	0	0	0	0	0	0	0	0	0	0	0	0	0	0	0	0	0
106.0-106.0; 429.00-440.00	0	0	0	0	0	0	0	0	0	0	0	0	0	0	0	0	0	0	0	0	0	0	0	0	0	0	0	0	0	0	0	157312	0	0	0	0	0	0	0	0	0	0	0	0	0	0	0	0	0
107.0-107.0; 565.00-575.00	0	0	0	0	0	0	0	0	0	0	0	0	0	0	0	0	0	0	0	0	0	0	0	0	0	0	0	0	0	0	0	0	0	0	0	0	0	0	0	0	0	0	0	0	0	0	0	0	0
107.0-107.0; 501.00-511.00	0	0	0	0	0	0	0	0	0	0	0	0	0	0	0	0	0	0	0	0	0	0	0	0	0	0	0	0	0	0	0	0	0	0	0	0	0	0	0	0	0	0	0	0	0	0	0	0	0
107.0-107.0; 468.00-489.00	0	0	0	0	0	0	0	0	0	0	0	0	0	0	0	0	0	0	0	0	0	0	0	0	0	0	0	0	0	0	0	0	0	0	0	0	0	0	0	0	0	0	0	0	0	0	0	0	0
108.0-108.0; 490.00-500.00	0	0	0	0	0	0	0	0	0	0	0	0	0	0	0	0	0	0	0	0	0	0	0	0	0	0	0	0	0	0	0	0	0	0	0	0	0	0	0	0	0	0	0	0	0	0	0	0	0
108.0-108.0; 501.00-511.00	0	0	0	0	0	0	0	0	0	0	0	0	0	0	0	0	0	0	0	0	0	0	0	0	0	0	0	0	0	0	0	0	0	0	0	0	0	0	0	0	0	0	0	0	0	0	0	0	0
108.0-108.0; 391.00-401.00	0	0	0	0	0	0	0	0	0	0	0	0	0	0	0	0	0	0	0	0	0	0	0	0	0	0	0	0	0	0	0	0	0	0	0	0	0	0	0	0	0	0	0	0	0	0	0	0	0
108.0-108.0; 363.00-376.00	0	0	0	0	0	0	0	0	0	0	0	0	0	0	0	0	0	0	0	0	0	0	0	0	0	0	0	0	0	0	0	0	0	0	0	0	0	0	0	0	0	0	0	0	0	0	0	0	0
109.0-109.0; 475.00-497.00	0	0	0	0	0	0	0	0	0	0	0	0	0	0	0	0	0	0	0	111264	0	0	0	0	0	0	0	0	0	0	0	0	0	0	0	0	0	0	0	0	0	0	0	0	0	0	0	0	0
109.0-109.0; 564.00-575.00	0	0	0	0	0	0	0	0	0	0	0	0	0	0	0	0	0	0	0	0	0	0	0	0	0	0	0	0	0	0	0	0	0	0	0	0	0	0	0	0	0	0	0	0	0	0	0	0	0
110.0-110.0; 492.00-516.00	0	0	0	0	0	0	0	0	0	0	0	0	0	0	0	0	0	0	0	0	0	0	0	0	0	0	0	0	0	0	0	0	0	0	0	0	0	0	0	0	0	0	0	0	0	0	0	0	773504
110.0-110.0; 441.00-469.00	0	0	0	0	0	0	0	0	0	0	0	0	0	0	0	0	0	0	0	0	0	0	0	0	0	0	0	0	0	0	0	0	0	0	0	0	0	0	0	0	0	0	0	0	0	0	0	0	0
111.0-111.0; 452.00-462.00	0	0	0	0	0	0	0	0	0	0	0	0	0	0	0	0	0	0	0	0	0	0	0	0	0	0	0	0	0	0	0	0	0	0	0	0	0	0	0	0	0	0	0	0	0	0	0	0	0
112.0-112.0; 476.00-486.00	0	0	0	0	0	0	0	0	0	0	0	0	0	0	0	0	0	0	0	0	0	0	0	0	0	0	0	0	0	0	0	0	0	0	0	0	0	0	0	0	0	0	0	0	0	0	0	0	0
112.0-112.0; 415.00-429.00	0	0	0	0	0	0	0	0	0	0	0	0	0	0	0	0	0	0	0	0	0	0	0	0	0	0	0	0	0	0	0	0	0	0	0	0	0	0	0	0	0	0	0	0	0	0	0	0	0
113.0-113.0; 476.00-486.00	0	0	0	0	0	0	0	0	0	0	0	0	0	0	0	0	0	0	0	0	0	0	0	0	0	0	0	0	0	0	0	0	0	0	0	0	0	0	0	0	0	0	0	0	0	0	0	0	0
113.0-113.0; 416.00-428.00	0	0	0	0	0	0	0	0	0	0	0	0	0	0	0	0	0	0	0	0	0	0	0	0	0	0	0	0	0	0	0	0	0	0	0	0	0	0	0	0	0	0	0	0	0	0	0	0	0
114.0-114.0; 245.00-255.00	0	0	0	0	0	0	0	0	0	0	0	0	0	0	0	0	0	0	0	0	0	0	0	0	0	0	0	0	0	0	0	0	0	0	0	0	0	0	0	0	0	0	0	0	0	0	0	0	0
114.0-114.0; 417.00-428.00	0	0	0	0	0	0	0	0	0	0	0	0	0	0	0	0	0	0	0	0	0	0	0	0	0	0	0	0	0	0	0	0	0	0	0	0	0	0	0	0	0	0	0	0	0	0	0	0	0
121.0-121.0; 565.00-575.00	0	0	0	0	0	0	0	0	0	0	0	0	0	0	0	0	0	0	0	0	0	0	0	0	0	0	0	0	0	0	0	0	0	0	0	0	0	0	0	0	0	0	0	0	0	0	0	0	0
121.0-121.0; 514.00-527.00	0	0	0	0	0	0	0	0	0	0	0	0	0	0	0	0	0	0	0	0	0	0	0	0	0	0	0	0	0	0	0	0	0	0	0	0	0	0	0	0	0	0	0	0	0	0	0	0	0
121.0-121.0; 469.00-489.00	0	0	0	0	0	0	0	0	0	0	0	0	0	0	0	0	0	0	0	0	0	0	0	0	0	0	0	0	0	0	0	0	0	0	0	0	0	0	0	0	0	0	0	0	0	0	0	0	0
122.0-122.0; 468.00-498.00	0	0	0	0	0	0	0	0	0	0	0	0	0	0	0	0	0	0	0	0	0	0	0	0	0	0	0	0	0	0	0	0	0	0	0	0	0	0	0	0	0	0	0	0	0	0	0	0	0
123.0-123.0; 569.00-579.00	0	0	0	0	0	0	0	0	0	0	0	0	0	0	0	0	0	0	0	0	0	0	0	0	0	0	0	0	0	0	0	0	0	0	0	0	0	0	0	0	0	0	0	0	0	0	0	0	0
123.0-123.0; 469.00-489.00	0	0	0	0	0	0	0	0	0	0	0	0	0	0	0	0	0	0	0	0	0	0	0	0	0	0	0	0	0	0	0	0	0	0	0	0	0	0	0	0	0	0	0	0	0	0	0	0	0
123.0-123.0; 534.00-547.00	0	0	0	0	0	0	0	0	0	0	0	0	0	0	0	0	0	0	0	0	0	0	0	0	0	0	0	0	0	0	0	0	0	0	0	0	0	0	0	0	0	0	0	0	0	0	0	0	0
124.0-124.0; 535.00-546.00	0	0	0	0	0	0	0	0	0	0	0	0	0	0	0	0	0	0	0	0	0	0	0	0	0	0	0	0	0	0	0	0	0	0	0	0	0	0	0	0	0	0	0	0	0	0	0	0	0
124.0-124.0; 472.00-497.00	0	0	0	0	0	0	0	0	0	0	0	0	0	0	0	0	0	0	0	184000	0	0	0	0	0	0	0	107632	0	0	0	0	0	0	0	0	0	0	0	0	0	0	0	0	0	0	0	0	0
125.0-125.0; 593.00-603.00	0	0	0	0	0	0	0	0	0	0	0	0	0	0	0	0	0	0	0	0	0	0	0	0	0	0	0	0	0	0	0	0	0	0	0	0	0	0	0	0	0	0	0	0	0	0	0	0	0
126.0-126.0; 415.00-429.00	0	0	0	0	0	0	0	0	0	0	0	0	0	0	0	0	0	0	0	0	0	0	0	0	0	0	0	0	0	0	0	0	0	0	0	0	0	0	0	0	0	0	0	0	0	0	0	0	0
127.0-127.0; 415.00-429.00	0	0	0	0	0	0	0	0	0	0	0	0	0	0	0	0	0	0	0	0	0	0	0	0	0	0	0	0	0	0	0	0	0	0	0	0	0	0	0	0	0	0	0	0	0	0	0	0	0
128.0-128.0; 445.00-468.00	0	0	0	0	0	0	0	0	0	0	0	0	0	0	0	0	0	0	0	0	0	0	0	0	0	0	0	0	0	0	0	0	0	0	0	0	0	123400	169536	0	0	0	0	0	0	0	0	0	0
133.0-133.0; 447.00-460.00	0	0	0	0	0	0	0	0	0	0	0	0	0	0	0	0	0	0	0	0	0	0	0	0	0	0	0	0	0	0	0	0	0	0	0	0	0	0	0	0	0	0	0	0	0	0	0	0	0
136.0-136.0; 514.00-527.00	0	0	0	0	0	0	0	0	0	0	0	0	0	0	0	0	0	0	0	0	0	0	0	0	0	0	0	0	0	0	0	0	0	0	0	0	0	0	0	0	0	0	0	0	0	0	0	0	0
137.0-137.0; 561.00-576.00	0	0	0	0	0	0	0	0	0	0	0	0	0	0	0	0	0	0	0	0	0	0	0	0	0	0	0	0	0	0	0	0	0	0	0	0	0	0	0	0	0	0	0	0	0	0	0	0	0
138.0-138.0; 564.00-575.00	0	0	0	0	0	0	0	0	0	0	0	0	0	0	0	0	0	0	0	0	0	0	0	0	0	0	0	0	0	0	0	0	0	0	0	0	0	0	0	0	0	0	0	0	0	0	0	0	0
138.0-138.0; 534.00-547.00	0	0	0	0	0	0	0	0	0	0	0	0	0	0	0	0	0	0	0	0	0	0	0	0	0	0	0	0	0	0	0	0	0	0	0	0	0	0	0	0	0	0	0	0	0	0	0	0	0
139.0-139.0; 609.00-619.00	0	0	0	0	0	0	0	0	0	0	0	0	0	0	0	0	0	0	0	0	0	0	0	0	0	0	0	0	0	0	0	0	0	0	0	0	0	0	0	0	0	0	0	0	0	0	0	0	0
139.0-139.0; 535.00-546.00	0	0	0	0	0	0	0	0	0	0	0	0	0	0	0	0	0	0	0	0	0	0	0	0	0	0	0	0	0	0	0	0	0	0	0	0	0	0	0	0	0	0	0	0	0	0	0	0	0
147.0-147.0; 362.00-373.00	0	0	0	0	0	0	0	0	0	0	0	0	0	0	0	0	0	0	0	0	0	0	0	0	0	0	0	0	0	0	0	0	0	0	0	0	0	0	0	0	0	0	0	0	0	0	0	0	0
147.0-147.0; 573.00-585.00	0	0	0	0	0	0	0	0	0	0	0	0	0	0	0	0	0	0	0	0	0	0	0	0	0	0	0	0	0	105112	0	204224	0	105432	0	0	0	0	0	0	0	0	0	0	0	0	0	0	0
149.0-149.0; 675.00-686.00	211424	0	0	0	0	0	0	0	0	0	0	0	0	0	0	0	0	0	0	0	0	0	0	0	0	0	0	0	0	0	0	0	0	0	0	0	0	0	0	0	0	0	0	0	0	0	0	0	0
151.0-151.0; 608.00-618.00	0	0	0	0	0	0	0	0	0	0	0	0	0	0	0	0	0	0	0	0	0	0	0	0	0	0	0	0	0	0	0	0	0	0	0	0	0	0	0	0	0	0	0	0	0	0	0	0	0
152.0-152.0; 561.00-580.00	0	0	0	0	0	0	0	0	0	0	0	0	0	0	0	0	0	0	0	0	0	0	0	0	0	0	0	0	0	0	0	0	0	0	0	0	0	0	0	0	0	0	0	0	0	0	0	0	0
153.0-153.0; 593.00-603.00	0	0	0	0	0	0	0	0	0	0	0	0	0	0	0	0	0	0	0	0	0	0	0	0	0	0	0	0	0	0	0	0	0	0	0	0	0	0	0	0	0	0	0	0	0	0	0	0	0
153.0-153.0; 565.00-575.00	0	0	0	0	0	0	0	0	0	0	0	0	0	0	0	0	0	0	0	0	0	0	0	0	0	0	0	0	0	0	0	0	0	0	0	0	0	0	0	0	0	0	0	0	0	0	0	0	0
167.0-167.0; 609.00-619.00	0	0	0	0	0	0	0	0	0	0	0	0	0	0	0	0	0	0	0	0	0	0	0	0	0	0	0	0	0	0	0	0	0	0	0	0	0	0	0	0	0	0	0	0	0	0	0	0	0
168.0-168.0; 593.00-603.00	0	0	0	0	0	0	0	0	0	0	0	0	0	0	0	0	0	0	0	0	0	0	0	0	0	0	0	0	0	0	0	0	0	0	0	0	0	0	0	0	0	0	0	0	0	0	0	0	0
173.0-173.0; 651.00-662.00	0	0	0	0	0	0	0	0	0	0	0	0	0	0	0	0	0	0	0	0	0	0	0	0	0	0	0	0	0	0	0	0	101248	0	0	0	0	0	0	0	0	0	0	0	0	0	0	0	0
180.0-180.0; 608.00-618.00	0	0	0	0	0	0	0	0	0	0	0	0	0	0	0	0	0	0	0	0	0	0	0	0	0	0	0	0	0	0	0	0	0	0	0	0	0	0	0	0	0	0	0	0	0	0	0	0	0
182.0-182.0; 609.00-619.00	0	0	0	0	0	0	0	0	0	0	0	0	0	0	0	0	0	0	0	0	0	0	0	0	0	0	0	0	0	0	0	0	0	0	0	0	0	0	0	0	0	0	0	0	0	0	0	0	0
191.0-191.0; 450.00-460.00	0	0	0	0	0	0	0	0	0	0	0	0	0	0	0	0	0	0	0	0	0	0	0	0	0	0	0	0	0	0	0	0	0	0	0	0	0	0	0	0	0	0	0	0	0	0	0	0	0
193.0-193.0; 524.00-534.00	0	0	0	0	0	0	0	0	0	0	0	0	0	0	0	0	0	0	0	0	0	0	0	0	0	0	0	0	0	0	0	0	0	0	0	0	0	0	0	0	0	0	0	0	0	0	0	0	0
193.0-193.0; 447.00-460.00	0	0	0	0	0	0	0	0	0	0	0	0	0	0	0	0	0	0	0	0	0	0	0	0	0	0	0	0	0	0	0	0	0	0	0	0	0	0	0	0	0	0	0	0	0	0	0	0	0
194.0-194.0; 608.00-618.00	0	0	0	0	0	0	0	0	0	0	0	0	0	0	0	0	0	0	0	0	0	0	0	0	0	0	0	0	0	0	0	0	0	0	0	0	0	0	0	0	0	0	0	0	0	0	0	0	0
207.0-207.0; 573.00-583.00	0	0	0	0	0	0	0	0	0	0	0	0	0	0	0	0	0	0	0	0	0	0	0	0	0	0	0	0	0	0	0	0	0	0	0	0	0	0	0	0	0	0	0	0	0	0	0	0	0
207.0-207.0; 450.00-460.00	0	0	0	0	0	0	0	0	0	0	0	0	0	0	0	0	0	0	0	0	0	0	0	0	0	0	0	0	0	0	0	0	0	0	0	0	0	0	0	0	0	0	0	0	0	0	0	0	0
249.0-249.0; 450.00-460.00	0	0	0	0	0	0	0	0	0	0	0	0	0	0	0	0	0	0	0	0	0	0	0	0	0	0	0	0	0	0	0	0	0	0	0	0	0	0	0	0	0	0	0	0	0	0	0	0	0
251.0-251.0; 524.00-534.00	0	0	0	0	0	0	0	0	0	0	0	0	0	0	0	0	0	0	0	0	0	0	0	0	0	0	0	0	0	0	0	0	0	0	0	0	0	0	0	0	0	0	0	0	0	0	0	0	0
265.0-265.0; 450.00-460.00	0	0	0	0	0	0	0	0	0	0	0	0	0	0	0	0	0	0	0	0	0	0	0	0	0	0	0	0	0	0	0	0	0	0	0	0	0	0	0	0	0	0	0	0	0	0	0	0	0
267.0-267.0; 523.00-536.00	0	0	0	0	0	0	0	0	0	0	0	0	0	0	0	0	0	0	0	0	0	0	0	0	0	0	0	418304	627904	397760	708288	589760	720320	490816	476608	0	0	0	0	0	0	0	0	0	0	0	0	0	0
268.0-268.0; 524.00-536.00	0	0	0	0	0	0	0	0	0	0	0	0	0	0	0	0	0	0	0	0	0	0	0	0	0	0	0	110656	163904	102456	187776	156032	188800	126320	124680	0	0	0	0	0	0	0	0	0	0	0	0	0	0
269.0-269.0; 524.00-536.00	0	0	0	0	0	0	0	0	0	0	0	0	0	0	0	0	0	0	0	0	0	0	0	0	0	0	0	0	111584	0	123816	105624	125680	0	0	0	0	0	0	0	0	0	0	0	0	0	0	0	0
277.0-277.0; 667.00-679.00	405824	0	0	0	0	0	0	0	0	0	0	0	0	0	0	0	0	0	0	0	0	0	0	0	0	0	0	0	0	0	0	0	0	0	0	0	0	0	0	0	0	0	0	0	0	0	0	0	0
281.0-281.0; 612.00-622.00	0	0	0	0	0	0	0	0	0	0	0	0	0	0	0	0	0	0	0	0	0	0	0	0	0	0	0	0	0	0	0	0	0	0	0	0	0	0	0	0	0	0	0	0	0	0	0	0	0
281.0-281.0; 447.00-462.00	0	0	0	0	0	0	0	0	0	0	0	0	0	0	0	0	0	0	0	0	0	0	0	0	0	0	0	608840	0	0	0	0	622104	0	0	0	0	0	0	0	0	0	0	0	0	0	0	0	0
282.0-282.0; 447.00-461.00	0	0	0	0	0	0	0	0	0	0	0	0	0	0	0	0	0	0	0	0	0	0	0	0	0	0	0	0	0	0	0	0	0	0	0	0	0	0	0	0	0	0	0	0	0	0	0	0	0
283.0-283.0; 447.00-460.00	0	0	0	0	0	0	0	0	0	0	0	0	0	0	0	0	0	0	0	0	0	0	0	0	0	0	0	0	0	0	0	0	0	0	0	0	0	0	0	0	0	0	0	0	0	0	0	0	0
325.0-325.0; 573.00-585.00	0	0	0	0	0	0	0	0	0	0	0	0	0	0	0	0	0	0	0	0	0	0	0	0	0	0	0	0	237696	251520	219392	155072	216768	147392	107320	0	0	0	0	0	0	0	0	0	0	0	0	0	0
326.0-326.0; 573.00-583.00	0	0	0	0	0	0	0	0	0	0	0	0	0	0	0	0	0	0	0	0	0	0	0	0	0	0	0	0	0	0	0	0	0	0	0	0	0	0	0	0	0	0	0	0	0	0	0	0	0
327.0-327.0; 573.00-583.00	0	0	0	0	0	0	0	0	0	0	0	0	0	0	0	0	0	0	0	0	0	0	0	0	0	0	0	0	0	0	0	0	0	0	0	0	0	0	0	0	0	0	0	0	0	0	0	0	0
339.0-339.0; 524.00-535.00	0	0	0	0	0	0	0	0	0	0	0	0	0	0	0	0	0	0	0	0	0	0	0	0	0	0	0	0	0	0	0	0	0	0	0	0	0	0	0	0	0	0	0	0	0	0	0	0	0
341.0-341.0; 573.00-586.00	0	0	0	0	0	0	0	0	0	0	0	0	0	0	0	0	0	0	0	0	0	0	0	0	0	0	0	279552	941760	1014144	845056	671680	843008	536704	399744	0	0	0	0	0	0	0	0	0	0	0	0	0	0
342.0-342.0; 573.00-585.00	0	0	0	0	0	0	0	0	0	0	0	0	0	0	0	0	0	0	0	0	0	0	0	0	0	0	0	0	315072	339648	286720	181120	283008	183616	134400	0	0	0	0	0	0	0	0	0	0	0	0	0	0
343.0-343.0; 573.00-585.00	0	0	0	0	0	0	0	0	0	0	0	0	0	0	0	0	0	0	0	0	0	0	0	0	0	0	0	0	218496	237248	196864	127008	196864	125312	0	0	0	0	0	0	0	0	0	0	0	0	0	0	0
344.0-344.0; 573.00-583.00	0	0	0	0	0	0	0	0	0	0	0	0	0	0	0	0	0	0	0	0	0	0	0	0	0	0	0	0	0	0	0	0	0	0	0	0	0	0	0	0	0	0	0	0	0	0	0	0	0
355.0-355.0; 524.00-537.00	0	0	0	0	0	0	0	0	0	0	0	0	0	0	0	0	0	0	0	0	0	0	0	0	0	0	0	591744	871040	500224	957440	834368	971584	707752	649024	0	0	0	0	0	0	0	0	0	0	0	0	0	0
356.0-356.0; 524.00-537.00	0	0	0	0	0	0	0	0	0	0	0	0	0	0	0	0	0	0	0	0	0	0	0	0	0	0	0	173056	266304	179264	291456	236032	295360	214016	196992	0	0	0	0	0	0	0	0	0	0	0	0	0	0
357.0-357.0; 524.00-536.00	0	0	0	0	0	0	0	0	0	0	0	0	0	0	0	0	0	0	0	0	0	0	0	0	0	0	0	116712	177728	121968	193600	158848	197696	144384	133120	0	0	0	0	0	0	0	0	0	0	0	0	0	0
358.0-358.0; 524.00-535.00	0	0	0	0	0	0	0	0	0	0	0	0	0	0	0	0	0	0	0	0	0	0	0	0	0	0	0	0	0	0	0	0	0	0	0	0	0	0	0	0	0	0	0	0	0	0	0	0	0
50.0-50.0; 429.00-439.00	0	0	0	0	0	0	0	0	0	0	0	0	0	0	0	0	0	0	0	0	0	0	0	0	0	0	0	0	0	0	0	0	0	0	0	0	0	0	0	0	0	0	0	0	0	0	0	0	0
50.0-50.0; 564.00-575.00	0	0	0	0	0	0	0	0	0	0	0	0	0	0	0	0	0	0	0	0	0	0	0	0	0	0	0	0	0	0	0	0	0	0	0	0	0	0	0	0	0	0	0	0	0	0	0	0	0
50.0-50.0; 284.00-296.00	0	0	0	0	0	0	0	0	0	0	0	0	0	0	0	0	0	0	0	0	0	0	0	0	0	0	0	0	0	0	0	0	0	0	0	0	0	0	0	0	0	0	0	0	0	0	0	0	0
50.0-50.0; 193.00-210.00	0	0	0	0	0	0	0	0	0	0	0	0	0	0	0	0	0	0	0	0	0	0	0	0	0	0	0	0	0	0	0	0	0	0	0	0	0	0	0	0	0	0	0	0	0	0	0	0	0
50.0-50.0; 468.00-500.00	0	0	0	0	0	0	0	0	0	0	0	0	0	0	0	0	0	0	0	0	0	0	0	0	0	0	0	0	0	0	0	0	0	0	0	0	0	0	0	0	0	0	0	0	0	0	0	0	0
50.0-50.0; 119.00-167.00	258856	240288	231352	433600	560216	0	114608	0	136000	0	0	0	0	0	0	0	0	0	0	261328	0	0	0	0	107904	0	0	138304	112552	273584	296768	243992	348032	126592	393392	350720	0	118696	256952	620704	645696	676800	782976	592856	522880	664192	681920	681536	353344
51.0-51.0; 514.00-524.00	0	0	0	0	0	0	0	0	0	0	0	0	0	0	0	0	0	0	0	0	0	0	0	0	0	0	0	0	0	0	0	0	0	0	0	0	0	0	0	0	0	0	0	0	0	0	0	0	0
51.0-51.0; 429.00-440.00	0	0	0	0	0	0	0	0	0	0	0	0	0	0	0	0	0	0	0	0	0	0	0	0	0	0	0	0	0	0	0	0	0	0	0	0	0	0	0	0	0	0	0	0	0	0	0	0	0
51.0-51.0; 564.00-575.00	0	0	0	0	0	0	0	0	0	0	0	0	0	0	0	0	0	0	0	0	0	0	0	0	0	0	0	0	0	0	0	0	0	0	0	0	0	0	0	0	0	0	0	0	0	0	0	0	0
51.0-51.0; 193.00-210.00	0	0	0	0	0	0	0	0	0	0	0	0	0	0	0	0	0	0	0	0	0	0	0	0	0	0	0	0	0	0	0	0	0	0	0	0	0	0	0	0	0	0	0	0	0	0	0	0	0
51.0-51.0; 284.00-296.00	0	0	0	0	0	0	0	0	0	0	0	0	0	0	0	0	0	0	0	0	0	0	0	0	0	0	0	0	0	0	0	0	0	0	0	0	0	0	0	0	0	0	0	0	0	0	0	0	0
51.0-51.0; 128.00-167.00	0	0	0	0	0	0	0	0	0	0	0	0	0	0	0	0	0	0	0	236200	0	0	0	0	0	0	0	0	0	0	268184	126656	0	0	0	102880	0	0	0	104080	104592	106080	302376	103576	310632	310472	409488	312784	105624
51.0-51.0; 443.00-511.00	0	0	0	0	0	0	0	0	0	0	0	0	0	0	0	0	0	0	0	0	0	0	0	0	0	0	0	0	0	0	0	0	0	0	0	318024	0	308224	0	0	0	0	0	335192	0	0	222840	0	2208472
52.0-52.0; 417.00-428.00	0	0	0	0	0	0	0	0	0	0	0	0	0	0	0	0	0	0	0	0	0	0	0	0	0	0	0	0	0	0	0	0	0	0	0	0	0	0	0	0	0	0	0	0	0	0	0	0	0
52.0-52.0; 564.00-575.00	0	0	0	0	0	0	0	0	0	0	0	0	0	0	0	0	0	0	0	0	0	0	0	0	0	0	0	0	0	0	0	0	0	0	0	0	0	0	0	0	0	0	0	0	0	0	0	0	0
52.0-52.0; 468.00-489.00	0	0	0	0	0	0	0	0	0	0	0	0	0	0	0	0	0	0	0	0	0	0	0	0	0	0	0	0	0	0	0	0	0	0	0	0	0	0	0	0	0	0	0	0	0	0	0	0	0
53.0-53.0; 564.00-575.00	0	0	0	0	0	0	0	0	0	0	0	0	0	0	0	0	0	0	0	0	0	0	0	0	0	0	0	0	0	0	0	0	0	0	0	0	0	0	0	0	0	0	0	0	0	0	0	0	0
53.0-53.0; 282.00-300.00	0	0	0	0	0	0	0	0	0	0	0	0	0	0	0	0	0	0	0	0	0	0	0	0	0	0	0	0	0	0	0	0	0	0	0	0	0	0	0	0	0	0	0	0	0	0	0	0	0
53.0-53.0; 186.00-215.00	0	0	0	0	0	0	0	0	118328	0	244248	0	0	0	0	0	0	0	0	0	0	0	0	0	0	0	0	0	0	0	141312	0	0	0	0	0	0	0	0	0	0	0	0	0	0	0	0	0	0
53.0-53.0; 119.00-167.00	121136	107040	111352	360016	454800	0	0	0	114224	0	0	0	0	0	0	0	0	0	0	439232	0	0	0	103448	404016	142400	236528	219064	0	345928	496000	594624	120120	360520	487104	295680	0	0	114456	441024	546320	580928	646728	417152	447680	561688	582528	575296	293120
53.0-53.0; 437.00-516.00	0	0	0	0	0	0	0	0	0	136960	0	0	0	413056	0	0	0	0	0	0	0	0	0	0	0	0	0	0	0	0	0	0	0	0	1368384	2827752	113368	2569536	1071688	0	0	0	0	2242816	0	0	2013312	0	8802536
54.0-54.0; 195.00-205.00	0	0	0	0	0	0	0	0	0	0	0	0	0	0	0	0	0	0	0	0	0	0	0	0	0	0	0	0	0	0	0	0	0	0	0	0	0	0	0	0	0	0	0	0	0	0	0	0	0
54.0-54.0; 416.00-428.00	0	0	0	0	0	0	0	0	0	0	0	0	0	0	0	0	0	0	0	0	0	0	0	0	0	0	0	0	0	0	0	0	0	0	0	0	0	0	0	0	0	0	0	0	0	0	0	0	0
54.0-54.0; 564.00-575.00	0	0	0	0	0	0	0	0	0	0	0	0	0	0	0	0	0	0	0	0	0	0	0	0	0	0	0	0	0	0	0	0	0	0	0	0	0	0	0	0	0	0	0	0	0	0	0	0	0
54.0-54.0; 285.00-296.00	0	0	0	0	0	0	0	0	0	0	0	0	0	0	0	0	0	0	0	0	0	0	0	0	0	0	0	0	0	0	0	0	0	0	0	0	0	0	0	0	0	0	0	0	0	0	0	0	0
54.0-54.0; 535.00-552.00	0	0	0	0	0	0	0	0	0	0	0	0	0	0	0	0	0	0	0	0	0	0	0	0	0	0	0	0	0	0	0	0	0	0	0	0	0	0	0	0	0	0	0	0	0	0	0	0	0
54.0-54.0; 486.00-516.00	0	0	0	0	0	0	0	0	0	0	0	0	0	0	0	0	0	0	0	0	0	0	0	0	0	0	0	0	0	0	0	0	0	0	223040	111352	0	281472	0	0	0	0	0	228096	0	0	0	0	2920256
54.0-54.0; 437.00-476.00	0	0	0	0	0	0	0	0	0	277848	0	0	0	503936	0	0	0	0	0	0	0	0	0	0	0	0	0	0	0	0	0	0	0	0	1801344	3528768	131072	3077248	1156000	0	0	0	0	2934144	0	0	2617664	0	10869952
55.0-55.0; 222.00-232.00	0	0	0	0	0	0	0	0	0	0	0	0	0	0	0	0	0	0	0	0	0	0	0	0	0	0	0	0	0	0	0	0	0	0	0	0	0	0	0	0	0	0	0	0	0	0	0	0	0
55.0-55.0; 388.00-398.00	0	0	0	0	0	0	0	0	0	0	0	0	0	0	0	0	0	0	0	142592	0	0	0	0	0	0	0	0	0	0	0	0	0	0	0	0	0	0	0	0	0	0	0	0	0	0	0	0	0
55.0-55.0; 565.00-575.00	0	0	0	0	0	0	0	0	0	0	0	0	0	0	0	0	0	0	0	0	0	0	0	0	0	0	0	0	0	0	0	0	0	0	0	0	0	0	0	0	0	0	0	0	0	0	0	0	0
55.0-55.0; 316.00-327.00	0	0	0	0	0	0	0	0	0	0	0	0	0	0	0	0	0	0	0	0	0	0	0	0	0	0	0	0	0	0	0	0	0	0	0	0	0	0	0	0	0	0	0	0	0	0	0	0	0
55.0-55.0; 650.00-661.00	0	0	0	0	0	0	0	0	0	0	0	0	0	0	0	0	0	0	0	0	0	0	0	0	0	0	0	0	0	0	0	0	0	0	0	0	0	0	0	0	0	0	0	0	0	0	0	0	0
55.0-55.0; 416.00-428.00	0	0	0	0	0	0	0	0	0	0	0	0	0	0	0	0	0	0	0	0	0	0	0	0	0	0	0	0	0	0	0	0	0	0	0	0	0	0	0	0	0	0	0	0	0	0	0	0	0
55.0-55.0; 348.00-359.00	0	0	0	0	0	0	0	0	0	0	0	0	0	0	0	0	0	108416	0	286784	0	0	0	0	0	0	0	0	0	0	0	0	0	0	0	0	0	0	121080	0	0	0	0	0	0	0	0	0	0
55.0-55.0; 263.00-275.00	0	0	0	0	0	0	0	0	0	0	0	0	0	0	0	0	0	0	0	925632	0	0	0	0	0	0	0	0	0	0	0	0	0	0	0	0	0	0	0	0	0	0	0	0	0	0	0	0	0
55.0-55.0; 362.00-380.00	0	0	0	0	0	0	0	0	0	0	0	0	0	0	0	0	0	0	0	0	0	0	0	0	0	0	0	0	0	0	0	0	0	116200	0	0	0	0	0	0	0	0	0	0	0	0	0	0	0
55.0-55.0; 239.00-262.00	0	0	0	0	0	0	0	0	0	0	0	0	0	0	0	0	0	0	0	0	0	0	0	0	0	0	0	0	0	0	0	0	0	0	0	0	0	0	0	0	0	0	0	0	0	0	0	0	0
55.0-55.0; 277.00-303.00	0	0	0	0	0	0	0	0	0	0	0	0	0	0	0	0	0	0	0	0	0	0	0	0	0	0	0	0	0	0	0	0	0	0	0	0	0	0	0	0	0	0	0	0	0	0	0	0	0
55.0-55.0; 119.00-171.00	140288	238224	450624	426968	502736	214104	110824	0	268560	0	0	0	0	0	0	0	0	0	0	382464	0	0	0	0	256280	120400	113728	405376	108456	788536	949120	1124080	811136	432512	1140648	334912	0	0	257848	708656	749696	829248	844032	928768	777536	704016	1026760	762056	370112
55.0-55.0; 180.00-216.00	1240368	1099272	1548480	847560	1804432	0	0	1914176	3365568	1478400	3767552	680000	1583384	919728	857920	0	260248	1254872	776808	0	0	0	0	0	711904	174912	148736	243792	0	509648	9363584	1896576	1299200	523456	2906944	0	0	0	1609168	0	0	0	0	484464	0	0	0	0	0
55.0-55.0; 435.00-516.00	0	0	0	0	0	0	0	0	0	1252480	0	0	0	2022080	0	0	0	0	280408	576512	0	0	109976	0	0	0	0	266320	324352	0	0	0	0	210368	6380480	11871040	737984	12498624	5026368	0	0	0	0	9059648	0	0	8241376	0	34866048
56.0-56.0; 284.00-296.00	0	0	0	0	0	0	0	0	0	0	0	0	0	0	0	0	0	0	0	0	0	0	0	0	0	0	0	0	0	0	0	0	0	0	0	0	0	0	0	0	0	0	0	0	0	0	0	0	0
56.0-56.0; 320.00-360.00	0	0	0	0	0	0	0	0	0	0	0	0	0	0	0	0	0	0	0	651712	0	0	0	0	0	342912	121200	0	0	0	0	0	0	135872	0	0	0	0	0	0	0	0	0	0	0	0	0	0	0
56.0-56.0; 128.00-171.00	0	0	0	0	0	0	0	476432	0	282120	0	0	807320	319248	0	0	0	0	0	118920	0	0	0	0	0	0	0	0	0	100896	404960	229680	328840	0	244976	0	0	0	0	0	0	0	0	323168	0	0	0	0	0
56.0-56.0; 436.00-482.00	0	0	0	0	0	0	121440	0	0	0	0	0	0	0	0	0	0	0	0	0	0	0	0	0	0	0	0	0	0	0	0	0	0	0	0	0	0	125432	0	0	0	0	0	0	0	0	0	0	0
56.0-56.0; 236.00-276.00	0	0	0	0	0	0	0	0	0	0	0	0	0	0	0	0	454144	0	0	4613376	142912	316544	854784	403776	429568	832704	759936	719872	380672	0	0	0	0	595456	0	0	0	0	0	0	0	0	0	0	0	0	0	0	0
56.0-56.0; 485.00-516.00	0	0	0	0	0	0	0	0	0	0	0	0	0	0	0	0	0	0	0	0	0	0	0	0	0	0	0	0	0	0	0	0	0	0	124872	0	0	154496	0	0	0	0	0	151424	0	0	0	0	1716552
56.0-56.0; 183.00-233.00	1240128	1413016	2394240	1246400	1910504	612672	434048	1787792	8999360	2760256	9309536	1617576	2489808	1459176	2864960	0	971136	4188152	2293256	111928	240576	112816	127736	568952	646464	499520	620672	976384	525696	574968	1844120	1310848	1050880	925120	2853480	319872	409280	418928	5431808	0	0	0	0	1072920	0	0	0	0	0
57.0-57.0; 286.00-296.00	0	0	0	0	0	0	0	0	0	0	0	0	0	0	0	0	0	0	0	0	0	0	0	0	0	0	0	0	0	0	0	0	0	0	0	0	0	0	0	0	0	0	0	0	0	0	0	0	0
57.0-57.0; 681.00-691.00	0	0	0	0	0	0	0	0	0	0	0	0	0	0	0	0	0	0	0	0	0	0	0	0	0	0	0	0	0	0	0	0	0	0	0	0	0	0	0	0	0	0	0	0	0	0	0	0	0
57.0-57.0; 324.00-334.00	0	0	0	0	0	0	0	0	0	0	0	0	0	0	0	0	0	0	0	0	0	0	0	0	0	0	0	0	0	0	0	0	0	0	0	0	0	0	0	0	0	0	0	0	0	0	0	0	0
57.0-57.0; 384.00-398.00	0	0	0	0	0	0	0	0	0	0	0	0	0	0	0	0	0	0	0	119256	0	0	0	0	0	0	0	0	0	0	0	0	0	0	0	0	0	0	0	0	0	0	0	0	0	0	0	0	0
57.0-57.0; 362.00-382.00	0	0	0	0	0	0	0	0	0	0	0	0	0	0	0	0	0	0	0	0	0	0	0	0	0	0	0	0	0	0	0	0	0	103312	0	0	0	0	0	0	0	0	0	0	0	0	0	0	0
57.0-57.0; 237.00-276.00	0	0	0	0	0	0	0	0	0	0	0	0	0	0	0	0	289152	0	0	3133592	0	121568	572240	264352	281984	568704	519416	494936	262056	0	0	0	0	316656	0	0	0	0	0	0	0	0	0	0	0	0	0	0	0
57.0-57.0; 181.00-233.00	1430560	1534360	2581696	1342464	2104960	643328	458048	2089232	9653952	2947144	9953640	1720680	2771864	1569504	3114760	0	972160	4289408	2398976	123856	255920	120136	134848	593440	676160	541632	657600	1055744	565440	630960	3050752	1756984	1396632	990400	3403200	340352	432192	441384	5751104	0	0	0	0	1145872	0	0	0	0	0
57.0-57.0; 110.00-173.00	3152736	3554736	3034072	5789416	5513520	2729952	2283080	1192344	3141424	2138824	1716064	888128	2715712	1369504	108376	0	0	0	294968	3873064	1905768	1744072	1649328	2439984	3038528	1752320	2210912	5514848	3366232	6590624	7480768	8227104	5877184	5197056	7206704	3816416	213056	1952448	2778432	6001472	6218496	6649960	6724672	4919360	6011856	6250880	6736192	6374272	3574720
57.0-57.0; 415.00-523.00	0	356992	0	160576	0	0	298880	0	0	9563784	0	0	0	16298368	304384	1098480	397576	237952	2175744	507776	1178816	164480	519616	345088	0	689408	589696	0	2646200	0	0	184832	0	0	42710712	77493016	6230656	75575744	34415608	0	0	210240	0	58869992	644160	0	53927408	241792	189006760
58.0-58.0; 384.00-394.00	0	0	0	0	0	0	0	0	0	0	0	0	0	0	0	0	0	0	0	0	0	0	0	0	0	0	0	0	0	0	0	0	0	0	0	0	0	0	0	0	0	0	0	0	0	0	0	0	0
58.0-58.0; 264.00-275.00	0	0	0	0	0	0	0	0	0	0	0	0	0	0	0	0	0	0	0	389056	0	0	0	0	0	0	0	0	0	0	0	0	0	0	0	0	0	0	0	0	0	0	0	0	0	0	0	0	0
58.0-58.0; 355.00-379.00	0	0	0	0	0	0	0	0	0	0	0	0	0	0	0	0	0	0	0	0	0	0	0	0	0	0	0	0	0	0	0	0	0	0	0	0	0	0	0	0	0	0	0	0	0	0	0	0	0
58.0-58.0; 187.00-220.00	0	0	0	0	0	0	0	0	285544	0	444968	0	0	0	0	0	0	0	0	0	0	0	0	0	0	0	0	0	0	0	0	0	0	0	0	0	0	0	228672	0	0	0	0	0	0	0	0	0	0
58.0-58.0; 415.00-429.00	0	0	0	0	0	0	0	0	0	0	0	0	0	0	0	0	0	0	0	0	0	0	0	0	0	0	0	0	0	0	0	0	0	0	0	0	0	0	0	0	0	0	0	0	0	0	0	0	0
58.0-58.0; 109.00-172.00	133120	599296	126488	2066880	703872	460568	1193600	718688	503672	493760	287040	105488	2034816	264288	107104	0	0	0	116792	7588904	2085112	3205824	2375936	4009344	5816704	3117952	4127832	3845240	1859600	4526016	9240832	10016640	3925456	4753536	5382848	0	532096	218704	727696	0	0	0	0	0	236192	122872	0	132352	0
58.0-58.0; 436.00-517.00	0	0	0	0	0	0	0	0	0	482048	0	0	0	1014208	0	0	0	0	0	0	0	0	0	0	0	0	0	0	100256	0	0	0	0	0	3231744	6053376	219776	5498344	2068416	0	0	0	0	4756848	0	0	4230008	0	17423104
59.0-59.0; 572.00-582.00	0	0	0	0	0	0	0	0	0	0	0	0	0	0	0	0	0	0	0	0	0	0	0	0	0	0	0	0	0	0	0	0	0	0	0	0	0	0	0	0	0	0	0	0	0	0	0	0	0
59.0-59.0; 266.00-276.00	0	0	0	0	0	0	0	0	0	0	0	0	0	0	0	0	0	0	0	0	0	0	0	0	0	0	0	0	0	0	0	0	0	0	0	0	0	0	0	0	0	0	0	0	0	0	0	0	0
59.0-59.0; 188.00-199.00	0	0	0	0	0	0	0	0	0	0	0	0	0	0	0	0	0	0	0	0	0	0	0	0	0	0	0	0	0	0	0	0	0	0	0	0	0	0	0	0	0	0	0	0	0	0	0	0	0
59.0-59.0; 523.00-543.00	0	0	0	0	0	0	0	0	0	0	0	0	0	0	0	0	0	0	0	0	0	0	0	0	0	0	0	0	0	0	0	0	0	0	0	0	0	0	0	0	0	0	0	0	0	0	0	0	0
59.0-59.0; 200.00-215.00	0	0	0	0	0	0	0	0	108152	0	219688	0	0	0	0	0	0	0	0	0	0	0	0	0	0	0	0	0	0	0	0	0	0	0	0	0	0	0	0	0	0	0	0	0	0	0	0	0	0
59.0-59.0; 415.00-429.00	0	0	0	0	0	0	0	0	0	0	0	0	0	0	0	0	0	0	0	0	0	0	0	0	0	0	0	0	0	0	0	0	0	0	0	0	0	0	0	0	0	0	0	0	0	0	0	0	0
59.0-59.0; 362.00-396.00	0	0	0	0	0	0	0	0	0	0	0	0	0	0	0	0	0	0	0	0	0	0	0	0	0	0	0	0	0	0	0	0	0	0	0	0	0	0	296096	0	0	0	0	0	0	0	0	0	0
59.0-59.0; 452.00-497.00	0	0	0	0	0	0	0	0	0	0	0	0	0	0	0	0	0	0	0	0	0	0	0	0	0	0	0	0	0	0	0	0	0	0	205760	0	0	0	0	0	0	0	0	0	0	0	0	0	0
59.0-59.0; 118.00-167.00	635432	798016	2230840	1227200	1000064	971904	633704	282560	1228352	348440	956736	268712	549872	212320	0	0	0	0	0	0	0	0	0	0	0	0	0	2499072	516288	2835648	2282672	1962880	4314240	1599808	5371632	438592	0	0	836528	1610752	1919112	2550592	1917760	4529632	2222528	1443456	3642112	1728384	921024
60.0-60.0; 418.00-428.00	0	0	0	0	0	0	0	0	0	0	0	0	0	0	0	0	0	0	0	0	0	0	0	0	0	0	0	0	0	0	0	0	0	0	0	0	0	0	0	0	0	0	0	0	0	0	0	0	0
60.0-60.0; 453.00-463.00	0	0	0	0	0	0	0	0	0	0	0	0	0	0	0	0	0	0	0	0	0	0	0	0	0	0	0	0	0	0	0	0	0	0	0	0	0	0	0	0	0	0	0	0	0	0	0	0	0
60.0-60.0; 130.00-149.00	0	0	0	0	0	0	0	0	0	0	0	0	0	0	205688	0	622352	484960	127232	0	0	0	0	0	0	0	0	0	0	0	0	0	0	0	0	0	0	0	0	0	0	0	0	0	0	0	0	0	0
61.0-61.0; 210.00-220.00	0	0	0	0	0	0	0	0	0	0	0	0	0	0	0	0	0	0	0	0	0	0	0	0	0	0	0	0	0	0	0	0	0	0	0	0	0	0	0	0	0	0	0	0	0	0	0	0	0
61.0-61.0; 222.00-232.00	0	0	0	0	0	0	0	0	0	0	0	0	0	0	0	0	0	0	0	0	0	0	0	0	0	0	0	0	0	0	0	0	0	0	0	0	0	0	0	0	0	0	0	0	0	0	0	0	0
61.0-61.0; 473.00-488.00	0	0	0	0	0	0	0	0	0	0	0	0	0	0	0	0	0	0	0	0	0	0	0	0	0	0	0	0	0	0	0	0	0	0	0	0	0	0	0	0	0	0	0	0	0	0	0	0	0
61.0-61.0; 177.00-197.00	0	0	0	0	0	0	0	0	0	0	0	0	0	0	0	0	0	0	0	0	0	0	0	0	0	0	0	0	0	0	0	0	0	0	0	0	0	0	325664	0	0	0	0	0	0	0	0	0	0
61.0-61.0; 363.00-377.00	0	0	0	0	0	0	0	0	0	0	0	0	0	0	0	0	0	0	0	0	0	0	0	0	0	0	0	0	0	0	0	0	0	0	0	0	0	0	0	0	0	0	0	0	0	0	0	0	0
61.0-61.0; 113.00-153.00	611328	630464	668032	1247872	804224	710128	126168	543408	482296	633920	414976	789720	295680	512880	0	0	0	0	0	0	0	0	0	0	0	0	0	451776	0	0	0	0	343872	0	423360	0	0	0	643008	0	0	0	0	0	0	0	0	0	135872
62.0-62.0; 565.00-575.00	0	0	0	0	0	0	0	0	0	0	0	0	0	0	0	0	0	0	0	0	0	0	0	0	0	0	0	0	0	0	0	0	0	0	0	0	0	0	0	0	0	0	0	0	0	0	0	0	0
62.0-62.0; 533.00-546.00	0	0	0	0	0	0	0	0	0	0	0	0	0	0	0	0	0	0	0	0	0	0	0	0	0	0	0	0	0	0	0	0	0	0	0	0	0	0	0	0	0	0	0	0	0	0	0	0	0
62.0-62.0; 469.00-488.00	0	0	0	0	0	0	0	0	0	0	0	0	0	0	0	0	0	0	0	0	0	0	0	0	0	0	0	0	0	0	0	0	0	0	0	0	0	0	0	0	0	0	0	0	0	0	0	0	0
62.0-62.0; 112.00-136.00	1862936	2149696	2156160	3578800	2575664	2006272	710208	1681920	1460016	2171200	1321024	2307832	915360	1653696	0	0	0	0	0	0	0	0	0	0	0	0	0	1494592	0	409920	376424	425024	1079800	143936	1452912	185408	107336	274792	0	0	0	112248	0	0	0	694464	0	596928	701648
63.0-63.0; 564.00-575.00	0	0	0	0	0	0	0	0	0	0	0	0	0	0	0	0	0	0	0	0	0	0	0	0	0	0	0	0	0	0	0	0	0	0	0	0	0	0	0	0	0	0	0	0	0	0	0	0	0
63.0-63.0; 532.00-546.00	0	0	0	0	0	0	0	0	0	0	0	0	0	0	0	0	0	0	0	0	0	0	0	0	0	0	0	0	0	0	0	0	0	0	0	0	0	0	0	0	0	0	0	0	0	0	0	0	0
63.0-63.0; 120.00-134.00	0	0	0	0	0	0	0	0	0	0	0	0	0	0	0	0	0	0	0	0	0	0	0	0	0	0	0	0	0	0	0	0	0	0	0	0	0	0	0	0	0	0	0	0	0	0	0	0	0
63.0-63.0; 468.00-489.00	0	0	0	0	0	0	0	0	0	0	0	0	0	0	0	0	0	0	0	0	0	0	0	0	0	0	0	0	0	0	0	0	0	0	0	0	0	0	0	0	0	0	0	0	0	0	0	0	0
64.0-64.0; 565.00-575.00	0	0	0	0	0	0	0	0	0	0	0	0	0	0	0	0	0	0	0	0	0	0	0	0	0	0	0	0	0	0	0	0	0	0	0	0	0	0	0	0	0	0	0	0	0	0	0	0	0
64.0-64.0; 532.00-546.00	0	0	0	0	0	0	0	0	0	0	0	0	0	0	0	0	0	0	0	0	0	0	0	0	0	0	0	0	0	0	0	0	0	0	0	0	0	0	0	0	0	0	0	0	0	0	0	0	0
64.0-64.0; 473.00-488.00	0	0	0	0	0	0	0	0	0	0	0	0	0	0	0	0	0	0	0	0	0	0	0	0	0	0	0	0	0	0	0	0	0	0	0	0	0	0	0	0	0	0	0	0	0	0	0	0	0
64.0-64.0; 120.00-134.00	0	0	0	0	0	0	0	0	0	0	0	0	0	0	0	0	0	0	0	0	0	0	0	0	0	0	0	0	0	0	0	0	0	0	0	0	0	0	0	0	0	0	0	0	0	0	0	0	0
65.0-65.0; 286.00-296.00	0	0	0	0	0	0	0	0	0	0	0	0	0	0	0	0	0	0	0	0	0	0	0	0	0	0	0	0	0	0	0	0	0	0	0	0	0	0	0	0	0	0	0	0	0	0	0	0	0
65.0-65.0; 514.00-524.00	0	0	0	0	0	0	0	0	0	0	0	0	0	0	0	0	0	0	0	0	0	0	0	0	0	0	0	0	0	0	0	0	0	0	0	0	0	0	0	0	0	0	0	0	0	0	0	0	0
65.0-65.0; 391.00-401.00	0	0	0	0	0	0	0	0	0	0	0	0	0	0	0	0	0	0	0	0	0	0	0	0	0	0	0	0	0	0	0	0	0	0	0	0	0	0	0	0	0	0	0	0	0	0	0	0	0
65.0-65.0; 443.00-458.00	0	0	0	0	0	0	0	0	0	0	0	0	0	0	0	0	0	0	0	0	0	0	0	0	0	0	0	0	0	0	0	0	0	0	0	0	0	0	0	0	0	0	0	0	0	0	0	0	0
65.0-65.0; 564.00-575.00	0	0	0	0	0	0	0	0	0	0	0	0	0	0	0	0	0	0	0	0	0	0	0	0	0	0	0	0	0	0	0	0	0	0	0	0	0	0	0	0	0	0	0	0	0	0	0	0	0
65.0-65.0; 468.00-511.00	0	0	0	0	0	0	0	0	0	0	0	0	0	0	0	0	0	0	0	138048	0	0	0	0	0	0	0	0	0	0	0	0	0	0	0	0	0	0	0	0	0	0	0	0	0	0	0	0	101520
66.0-66.0; 457.00-468.00	0	0	0	0	0	0	0	0	0	0	0	0	0	0	0	0	0	0	0	0	0	0	0	0	0	0	0	0	0	0	0	0	0	0	0	0	0	0	0	0	0	0	0	0	0	0	0	0	0
66.0-66.0; 564.00-575.00	0	0	0	0	0	0	0	0	0	0	0	0	0	0	0	0	0	0	0	0	0	0	0	0	0	0	0	0	0	0	0	0	0	0	0	0	0	0	0	0	0	0	0	0	0	0	0	0	0
67.0-67.0; 535.00-545.00	0	0	0	0	0	0	0	0	0	0	0	0	0	0	0	0	0	0	0	0	0	0	0	0	0	0	0	0	0	0	0	0	0	0	0	0	0	0	0	0	0	0	0	0	0	0	0	0	0
67.0-67.0; 565.00-575.00	0	0	0	0	0	0	0	0	0	0	0	0	0	0	0	0	0	0	0	0	0	0	0	0	0	0	0	0	0	0	0	0	0	0	0	0	0	0	0	0	0	0	0	0	0	0	0	0	0
67.0-67.0; 264.00-275.00	0	0	0	0	0	0	0	0	0	0	0	0	0	0	0	0	0	0	0	399680	0	0	0	0	0	0	0	0	0	0	0	0	0	0	0	0	0	0	0	0	0	0	0	0	0	0	0	0	0
67.0-67.0; 284.00-296.00	0	0	0	0	0	0	0	0	0	0	0	0	0	0	0	0	0	0	0	0	0	0	0	0	0	0	0	0	0	0	0	0	0	0	0	0	0	0	0	0	0	0	0	0	0	0	0	0	0
67.0-67.0; 437.00-516.00	0	0	0	0	0	0	0	0	0	296536	0	0	0	534848	0	0	113736	0	0	857744	147072	161792	277632	157888	150208	302528	219008	537008	271360	0	0	0	0	445608	2125952	3579712	131392	3244416	1170632	0	0	0	0	2962240	0	0	2442752	0	12438544
68.0-68.0; 565.00-575.00	0	0	0	0	0	0	0	0	0	0	0	0	0	0	0	0	0	0	0	0	0	0	0	0	0	0	0	0	0	0	0	0	0	0	0	0	0	0	0	0	0	0	0	0	0	0	0	0	0
68.0-68.0; 437.00-516.00	0	0	0	0	0	0	0	0	0	324928	0	0	0	580736	0	0	0	0	0	0	0	0	0	0	0	0	0	0	0	0	0	0	0	0	2367744	3886272	138752	3470592	1255424	0	0	0	0	3093696	0	0	2561472	0	12889456
69.0-69.0; 565.00-575.00	0	0	0	0	0	0	0	0	0	0	0	0	0	0	0	0	0	0	0	0	0	0	0	0	0	0	0	0	0	0	0	0	0	0	0	0	0	0	0	0	0	0	0	0	0	0	0	0	0
69.0-69.0; 394.00-404.00	0	0	0	0	0	0	0	0	0	0	0	0	0	0	0	0	0	0	0	0	0	0	0	0	0	0	0	0	0	0	0	0	0	0	0	0	0	0	0	0	0	0	0	0	0	0	0	0	0
69.0-69.0; 143.00-156.00	0	0	0	0	0	0	0	0	0	0	0	0	0	0	0	0	0	0	0	0	0	0	0	0	0	0	0	0	0	0	211232	0	0	0	0	0	0	0	0	0	0	0	0	0	0	0	0	0	0
69.0-69.0; 185.00-204.00	0	0	0	0	0	0	0	0	0	0	0	0	0	0	0	0	0	0	0	0	0	0	0	0	0	0	0	0	0	0	361472	0	0	0	0	0	0	0	0	0	0	0	0	0	0	0	0	0	0
69.0-69.0; 637.00-651.00	0	0	0	0	0	0	0	0	0	0	0	0	0	0	0	0	0	0	0	0	0	0	0	0	0	0	0	0	0	0	0	0	0	0	0	0	0	0	0	0	0	0	0	0	0	0	0	0	0
69.0-69.0; 277.00-301.00	0	0	0	0	0	0	0	0	0	0	0	0	0	0	0	0	0	0	0	0	0	0	0	0	0	0	0	0	0	0	0	0	0	0	0	0	0	0	0	0	0	0	0	0	0	0	0	0	0
69.0-69.0; 485.00-516.00	0	0	0	0	0	0	0	0	0	0	0	0	0	0	0	0	0	0	0	118016	0	0	0	0	0	0	0	0	0	0	0	0	0	0	117744	106968	0	271896	0	0	0	0	0	137472	0	0	0	0	1874392
69.0-69.0; 437.00-481.00	0	0	0	0	0	0	0	0	0	0	0	0	0	283816	0	0	0	0	0	0	0	0	0	0	0	0	0	0	0	0	0	0	0	0	982912	2000456	0	1754488	563616	0	0	0	0	1422032	0	0	1224896	0	6489176
70.0-70.0; 285.00-296.00	0	0	0	0	0	0	0	0	0	0	0	0	0	0	0	0	0	0	0	0	0	0	0	0	0	0	0	0	0	0	0	0	0	0	0	0	0	0	0	0	0	0	0	0	0	0	0	0	0
70.0-70.0; 385.00-398.00	0	0	0	0	0	0	0	0	0	0	0	0	0	0	0	0	0	0	0	182528	0	0	0	0	0	0	0	0	0	0	100320	148608	0	0	0	0	0	0	0	0	0	0	0	0	0	0	0	0	0
70.0-70.0; 348.00-359.00	0	0	0	0	0	0	0	0	0	0	0	0	0	0	0	0	0	287408	0	0	0	0	0	0	0	0	0	0	0	0	0	0	0	0	0	0	0	0	379456	0	0	0	0	0	0	0	0	0	0
70.0-70.0; 135.00-162.00	0	0	0	0	0	0	0	0	0	0	0	0	131040	0	0	0	0	0	0	0	0	0	0	0	0	0	0	0	0	0	0	0	0	0	0	0	0	0	454592	0	0	0	0	0	0	0	0	0	0
70.0-70.0; 361.00-380.00	0	0	0	0	0	0	0	0	0	0	0	0	0	0	0	0	0	0	0	0	0	0	0	0	0	0	0	100312	0	0	0	0	0	268504	0	0	0	0	0	0	0	0	0	0	0	0	0	0	0
70.0-70.0; 480.00-522.00	0	0	0	0	0	0	0	0	0	0	0	0	0	0	0	0	0	181952	0	236096	0	0	0	0	0	0	0	125928	0	0	0	0	0	0	152448	206656	0	233536	0	0	0	0	0	136320	0	0	0	0	1108928
70.0-70.0; 435.00-476.00	0	0	0	0	0	0	0	0	0	122048	0	0	0	0	0	0	0	0	0	0	0	0	0	0	0	0	0	0	0	0	0	0	0	0	666936	1025448	0	1690120	496464	0	0	0	0	352784	0	0	785968	0	2674776
70.0-70.0; 180.00-216.00	1070144	914560	1611656	742448	1426008	112656	104328	1615680	4561720	1669752	4913080	795072	1579752	870208	1118464	0	325696	1662600	884928	0	0	0	0	0	389544	105288	118056	349568	115224	374576	6069312	1508088	1007296	330880	2416960	0	0	0	2306688	0	0	0	0	472632	0	0	0	0	0
71.0-71.0; 205.00-215.00	0	0	0	0	0	0	0	0	0	0	0	0	0	0	0	0	0	0	0	0	0	0	0	0	0	0	0	0	0	0	0	0	0	0	0	0	0	0	0	0	0	0	0	0	0	0	0	0	0
71.0-71.0; 356.00-366.00	0	0	0	0	0	0	0	0	0	0	0	0	0	0	0	0	0	0	0	0	0	0	0	0	0	0	0	0	0	0	0	0	0	0	0	0	0	0	0	0	0	0	0	0	0	0	0	0	0
71.0-71.0; 264.00-275.00	0	0	0	0	0	0	0	0	0	0	0	0	0	0	0	0	0	0	0	291456	0	0	0	0	0	0	0	0	0	0	0	0	0	0	0	0	0	0	0	0	0	0	0	0	0	0	0	0	0
71.0-71.0; 185.00-204.00	0	0	0	0	0	0	0	0	0	0	0	0	0	0	0	0	0	0	0	0	0	0	0	0	0	0	0	0	0	0	293080	0	0	0	0	0	0	0	0	0	0	0	0	0	0	0	0	0	0
71.0-71.0; 485.00-517.00	0	0	0	0	0	0	0	0	0	0	0	0	0	0	0	0	0	0	0	0	0	0	0	0	0	0	0	0	127768	0	0	0	118984	0	0	0	0	0	0	0	0	0	0	0	0	0	0	0	519808
71.0-71.0; 141.00-168.00	0	101112	0	381440	0	0	419136	140352	0	116752	0	0	601088	0	0	0	0	0	0	2514304	333248	938952	563952	1145728	1846336	1088896	1317376	867904	405696	972928	3041656	3077952	785056	1488312	1381056	0	0	0	0	0	0	0	0	0	0	0	0	0	0
71.0-71.0; 436.00-478.00	0	0	0	0	0	0	0	0	0	946576	0	0	0	1146112	0	224128	0	224264	0	0	0	0	0	0	0	0	0	0	108824	0	0	0	0	0	3137344	6234880	396336	8514112	3704512	0	0	0	0	3203808	0	0	3431168	0	11807040
72.0-72.0; 242.00-256.00	0	0	0	0	0	0	0	0	0	0	0	0	0	0	0	0	0	0	0	0	0	0	0	0	0	0	0	0	0	0	0	0	0	0	0	0	0	0	0	0	0	0	0	0	0	0	0	0	0
72.0-72.0; 263.00-275.00	0	0	0	0	0	0	0	0	0	0	0	0	0	0	0	0	0	0	0	902080	0	0	0	0	0	0	0	0	0	0	0	0	0	0	0	0	0	0	0	0	0	0	0	0	0	0	0	0	0
72.0-72.0; 492.00-511.00	0	0	0	0	0	0	0	0	0	0	0	0	0	0	0	0	0	0	0	0	0	0	0	0	0	0	0	0	0	0	0	0	0	0	0	0	0	0	0	0	0	0	0	0	0	0	0	0	127600
72.0-72.0; 436.00-476.00	0	0	0	0	0	0	0	0	0	2055168	0	0	0	3126456	0	267072	0	0	374976	0	119752	0	0	0	0	0	0	0	453104	0	0	0	0	0	8755200	15583936	1105664	16858560	7255552	0	0	0	0	10085312	0	0	9560128	0	35347456
72.0-72.0; 118.00-163.00	9260200	10090352	8027184	12419344	15438168	7737088	4449288	2780056	7614144	4775296	3390336	2881408	4083840	3537576	379584	0	101144	125296	192704	0	0	0	0	0	513968	0	0	7084864	5787120	8365952	3735088	5295360	6438200	6733104	7562640	10797152	469248	5978456	6278800	15880984	16092064	16681616	17256768	11208664	14079760	16177640	15063432	16452776	9399712
73.0-73.0; 210.00-220.00	0	0	0	0	0	0	0	0	0	0	0	0	0	0	0	0	0	0	0	0	0	0	0	0	0	0	0	0	0	0	0	0	0	0	0	0	0	0	0	0	0	0	0	0	0	0	0	0	0
73.0-73.0; 679.00-689.00	0	0	0	0	0	0	0	0	0	0	0	0	0	0	0	0	0	0	0	0	0	0	0	0	0	0	0	0	0	0	0	0	0	0	0	0	0	0	0	0	0	0	0	0	0	0	0	0	0
73.0-73.0; 511.00-521.00	0	0	0	0	0	0	0	0	0	0	0	0	0	0	0	0	0	0	0	0	0	0	0	0	0	0	0	0	0	0	0	0	0	0	0	0	0	0	0	0	0	0	0	0	0	0	0	0	0
73.0-73.0; 645.00-655.00	0	0	0	0	0	0	0	0	0	0	0	0	0	0	0	0	0	0	0	0	0	0	0	0	0	0	0	0	0	0	0	0	0	0	0	0	0	0	0	0	0	0	0	0	0	0	0	0	0
73.0-73.0; 222.00-232.00	0	0	0	0	0	0	0	0	0	0	0	0	0	0	0	0	0	0	0	0	0	0	0	0	0	0	0	0	0	0	0	0	0	0	0	0	0	0	0	0	0	0	0	0	0	0	0	0	0
73.0-73.0; 156.00-167.00	0	0	0	0	0	0	0	0	0	0	0	0	0	0	0	0	0	0	0	0	0	0	0	0	0	0	0	0	0	0	0	0	0	0	0	0	0	0	0	0	0	0	0	0	0	0	0	0	0
73.0-73.0; 362.00-373.00	0	0	0	0	0	0	0	0	0	0	0	0	0	0	0	0	0	0	0	0	0	0	0	0	0	0	0	0	0	0	0	0	0	0	0	0	0	0	0	0	0	0	0	0	0	0	0	0	0
73.0-73.0; 609.00-622.00	0	0	0	0	0	0	0	0	0	0	0	0	0	0	0	0	0	0	0	0	0	0	0	0	0	0	0	0	0	0	0	0	0	0	0	0	0	0	0	0	0	0	0	0	0	0	0	0	0
73.0-73.0; 572.00-585.00	0	0	0	0	0	0	0	0	0	0	0	0	0	0	0	0	0	0	0	0	0	0	0	0	0	0	0	0	1238656	1493056	979776	1208000	955136	688640	0	0	0	0	0	0	0	0	0	0	0	0	0	0	0
73.0-73.0; 523.00-536.00	0	0	0	0	0	0	0	0	0	0	0	0	0	0	0	0	0	0	0	0	0	0	0	0	0	0	0	820928	1175296	688960	1315136	1209536	1340416	893888	884800	0	0	0	0	0	0	0	0	0	0	0	0	0	0
73.0-73.0; 119.00-152.00	384064	465424	485176	600896	727104	389552	133568	0	435256	0	0	0	0	0	0	0	0	0	0	0	0	0	0	0	0	0	0	498952	264536	622144	260504	260152	614144	322592	715072	628352	0	143104	476032	1327320	1157824	1267840	1234688	979032	1152416	1234624	1241472	1317120	627840
73.0-73.0; 438.00-476.00	0	0	0	0	0	0	0	0	0	0	0	0	0	122984	0	0	0	0	0	0	0	0	0	0	0	0	0	0	0	0	0	0	0	0	774144	1492024	0	1565024	555696	0	0	0	0	920928	0	0	793424	0	3684256
74.0-74.0; 565.00-584.00	0	0	0	0	0	0	0	0	0	0	0	0	0	0	0	0	0	0	0	0	0	0	0	0	0	0	0	0	0	109968	0	0	0	0	0	0	0	0	0	0	0	0	0	0	0	0	0	0	0
74.0-74.0; 523.00-543.00	0	0	0	0	0	0	0	0	0	0	0	0	0	0	0	0	0	0	0	0	0	0	0	0	0	0	0	0	0	0	0	0	0	0	0	0	0	0	0	0	0	0	0	0	0	0	0	0	0
74.0-74.0; 474.00-488.00	0	0	0	0	0	0	0	0	0	0	0	0	0	0	0	0	0	0	0	0	0	0	0	0	0	0	0	0	0	0	0	0	0	0	0	0	0	0	0	0	0	0	0	0	0	0	0	0	0
75.0-75.0; 523.00-543.00	0	0	0	0	0	0	0	0	0	0	0	0	0	0	0	0	0	0	0	0	0	0	0	0	0	0	0	0	0	0	0	0	0	0	0	0	0	0	0	0	0	0	0	0	0	0	0	0	0
76.0-76.0; 565.00-575.00	0	0	0	0	0	0	0	0	0	0	0	0	0	0	0	0	0	0	0	0	0	0	0	0	0	0	0	0	0	0	0	0	0	0	0	0	0	0	0	0	0	0	0	0	0	0	0	0	0
77.0-77.0; 514.00-524.00	0	0	0	0	0	0	0	0	0	0	0	0	0	0	0	0	0	0	0	0	0	0	0	0	0	0	0	0	0	0	0	0	0	0	0	0	0	0	0	0	0	0	0	0	0	0	0	0	0
77.0-77.0; 429.00-440.00	0	0	0	0	0	0	0	0	0	0	0	0	0	0	0	0	0	0	0	0	0	0	0	0	0	0	0	0	0	0	0	173504	0	0	0	0	0	0	0	0	0	0	0	0	0	0	0	0	0
77.0-77.0; 564.00-579.00	0	0	0	0	0	0	0	0	0	0	0	0	0	0	0	0	0	0	0	0	0	0	0	0	0	0	0	0	0	0	0	0	0	0	0	0	0	0	0	0	0	0	0	0	0	0	0	0	0
77.0-77.0; 154.00-180.00	1064912	0	0	441216	0	0	0	0	0	0	0	0	0	0	0	0	0	0	0	0	0	434608	0	0	0	0	0	827720	670208	639760	714560	487152	583464	391040	438504	0	0	0	0	0	0	0	0	0	0	0	0	0	0
77.0-77.0; 468.00-492.00	0	0	0	0	0	0	0	0	0	0	0	0	0	0	0	0	0	0	0	0	0	0	0	0	0	0	0	0	0	0	0	0	0	0	0	0	0	0	0	0	0	0	0	0	0	0	0	0	0
78.0-78.0; 514.00-524.00	0	0	0	0	0	0	0	0	0	0	0	0	0	0	0	0	0	0	0	0	0	0	0	0	0	0	0	0	0	0	0	0	0	0	0	0	0	0	0	0	0	0	0	0	0	0	0	0	0
78.0-78.0; 391.00-401.00	0	0	0	0	0	0	0	0	0	0	0	0	0	0	0	0	0	0	0	0	0	0	0	0	0	0	0	0	0	0	0	0	0	0	0	0	0	0	0	0	0	0	0	0	0	0	0	0	0
78.0-78.0; 564.00-575.00	0	0	0	0	0	0	0	0	0	0	0	0	0	0	0	0	0	0	0	0	0	0	0	0	0	0	0	0	0	0	0	0	0	0	0	0	0	0	0	0	0	0	0	0	0	0	0	0	0
78.0-78.0; 468.00-489.00	0	0	0	0	0	0	0	0	0	0	0	0	0	0	0	0	0	0	0	0	0	0	0	0	0	0	0	0	0	0	0	0	0	0	0	0	0	0	0	0	0	0	0	0	0	0	0	0	0
79.0-79.0; 284.00-296.00	0	0	0	0	0	0	0	0	0	0	0	0	0	0	0	0	0	0	0	0	0	0	0	0	0	0	0	0	0	0	0	0	0	0	0	0	0	0	0	0	0	0	0	0	0	0	0	0	0
79.0-79.0; 564.00-575.00	0	0	0	0	0	0	0	0	0	0	0	0	0	0	0	0	0	0	0	0	0	0	0	0	0	0	0	0	0	0	0	0	0	0	0	0	0	0	0	0	0	0	0	0	0	0	0	0	0
79.0-79.0; 442.00-464.00	0	0	0	0	0	0	0	0	0	0	0	0	0	0	0	0	0	0	0	0	0	0	0	0	0	0	0	0	0	0	0	0	0	0	0	0	0	0	0	0	0	0	0	0	0	0	0	0	0
79.0-79.0; 468.00-511.00	0	0	0	0	0	0	0	0	0	0	0	0	0	0	0	0	0	0	0	0	0	0	0	0	0	0	0	0	0	0	0	0	0	0	0	0	0	0	0	0	0	0	0	0	0	0	0	0	114328
80.0-80.0; 533.00-546.00	0	0	0	0	0	0	0	0	0	0	0	0	0	0	0	0	0	0	0	0	0	0	0	0	0	0	0	0	0	0	0	0	0	0	0	0	0	0	0	0	0	0	0	0	0	0	0	0	0
80.0-80.0; 473.00-488.00	0	0	0	0	0	0	0	0	0	0	0	0	0	0	0	0	0	0	0	0	0	0	0	0	0	0	0	0	0	0	0	0	0	0	0	0	0	0	0	0	0	0	0	0	0	0	0	0	0
81.0-81.0; 565.00-575.00	0	0	0	0	0	0	0	0	0	0	0	0	0	0	0	0	0	0	0	0	0	0	0	0	0	0	0	0	0	0	0	0	0	0	0	0	0	0	0	0	0	0	0	0	0	0	0	0	0
81.0-81.0; 639.00-650.00	0	0	0	0	0	0	0	0	0	0	0	0	0	0	0	0	0	0	0	0	0	0	0	0	0	0	0	0	0	0	0	0	0	0	0	0	0	0	0	0	0	0	0	0	0	0	0	0	0
81.0-81.0; 487.00-516.00	0	0	0	0	0	0	0	0	0	0	0	0	0	0	0	0	0	0	0	0	0	0	0	0	0	0	0	0	0	0	0	0	0	0	150208	0	0	185792	0	0	0	0	0	156736	0	0	0	0	1814528
81.0-81.0; 437.00-486.00	0	0	0	0	0	0	0	0	0	307264	0	0	0	531520	0	0	0	0	0	0	0	0	0	0	0	0	0	0	0	0	0	0	0	0	2035328	3478680	121760	2966080	1132016	0	0	0	0	2533760	0	0	2171776	0	9307776
82.0-82.0; 246.00-256.00	0	0	0	0	0	0	0	0	0	0	0	0	0	0	0	0	0	0	0	0	0	0	0	0	0	0	0	0	0	0	0	0	0	0	0	0	0	0	0	0	0	0	0	0	0	0	0	0	0
82.0-82.0; 263.00-275.00	0	0	0	0	0	0	0	0	0	0	0	0	0	0	0	0	0	0	0	599616	0	0	0	0	0	0	0	0	0	0	0	0	0	0	0	0	0	0	0	0	0	0	0	0	0	0	0	0	0
82.0-82.0; 485.00-516.00	0	0	0	0	0	0	0	0	0	0	0	0	0	0	0	0	0	0	0	0	0	0	0	0	0	0	0	0	0	0	0	0	0	0	0	0	0	120296	0	0	0	0	0	105000	0	0	0	0	1314392
82.0-82.0; 437.00-480.00	0	0	0	0	0	0	0	0	0	257760	0	0	0	439168	0	0	0	0	0	0	0	0	0	0	0	0	0	0	0	0	0	0	0	0	1672640	2821744	103960	2377704	837504	0	0	0	0	2047664	0	0	1749584	0	7408528
83.0-83.0; 195.00-210.00	0	0	0	0	0	0	0	0	0	0	0	0	0	0	0	0	0	0	0	0	0	0	0	0	0	0	0	0	0	0	0	0	0	0	0	0	0	0	0	0	0	0	0	0	0	0	0	0	0
83.0-83.0; 282.00-303.00	0	0	0	0	0	0	0	0	0	0	0	0	0	0	0	0	0	0	0	0	0	0	0	0	0	0	0	0	0	0	0	0	0	0	0	0	0	0	0	0	0	0	0	0	0	0	0	0	0
83.0-83.0; 480.00-516.00	0	0	0	0	0	0	0	0	0	0	0	0	0	0	0	0	0	0	0	140352	0	0	0	0	0	0	0	0	0	0	0	0	0	0	0	129832	0	144192	0	0	0	0	0	0	0	0	0	0	417576
83.0-83.0; 437.00-476.00	0	0	0	0	0	0	0	0	0	0	0	0	0	0	0	0	0	0	0	0	0	0	0	0	0	0	0	0	0	0	0	0	0	0	542696	618736	0	453744	0	0	0	0	0	364072	0	0	341568	0	2328400
84.0-84.0; 486.00-516.00	0	0	0	0	0	0	0	0	0	0	0	0	0	0	0	0	0	0	0	0	0	0	0	0	0	0	0	0	0	0	0	0	0	0	0	0	0	0	0	0	0	0	0	0	0	0	0	0	104392
84.0-84.0; 190.00-216.00	0	0	0	0	0	0	0	0	0	0	0	0	113632	0	0	0	0	0	0	0	0	0	0	0	0	0	0	0	0	0	0	0	0	0	0	0	0	0	0	0	0	0	0	0	0	0	0	0	0
84.0-84.0; 442.00-481.00	0	0	0	0	0	0	0	0	0	0	0	0	0	0	0	0	0	0	0	0	0	0	0	0	0	0	0	0	0	0	0	0	0	0	331144	0	0	0	0	0	0	0	0	0	0	0	0	0	308008
85.0-85.0; 486.00-522.00	0	0	0	0	0	0	0	0	0	0	0	0	0	0	0	0	0	181632	0	0	0	0	0	0	0	0	0	0	0	0	0	0	0	0	0	0	0	0	0	0	0	0	0	0	0	0	0	0	156288
85.0-85.0; 436.00-485.00	0	0	0	0	0	0	0	0	0	549440	0	0	0	1170200	0	0	0	0	0	0	0	0	0	0	0	0	0	0	0	0	0	0	0	0	3847120	6401912	327856	5998784	2404864	0	0	0	0	4475136	0	0	3826056	0	15632280
86.0-86.0; 416.00-428.00	0	0	0	0	0	0	0	0	0	0	0	0	0	0	0	0	0	0	0	0	0	0	0	0	0	0	0	0	0	0	0	0	0	0	0	0	0	0	0	0	0	0	0	0	0	0	0	0	0
86.0-86.0; 142.00-171.00	0	0	0	0	0	0	0	0	0	0	0	0	0	0	0	0	0	0	0	513792	0	0	0	0	329472	142528	139264	123296	0	249712	845952	916336	220448	326080	184192	0	0	0	0	0	0	0	0	0	0	0	0	0	0
86.0-86.0; 440.00-476.00	0	0	0	0	0	0	0	0	0	0	0	0	0	0	0	0	0	0	0	0	0	0	0	0	0	0	0	0	0	0	0	0	0	0	364240	497120	0	543256	0	0	0	0	0	0	0	0	105128	0	1569472
87.0-87.0; 497.00-507.00	0	0	0	0	0	0	0	0	0	0	0	0	0	0	0	0	0	0	0	0	0	0	0	0	0	0	0	0	0	0	0	0	0	0	0	0	0	0	0	0	0	0	0	0	0	0	0	0	0
87.0-87.0; 209.00-233.00	0	0	0	0	0	0	0	0	0	0	0	0	0	0	0	0	0	0	0	0	0	0	0	0	0	0	0	0	0	0	0	0	0	0	0	0	0	0	0	0	0	0	0	0	0	0	0	0	0
88.0-88.0; 141.00-152.00	0	0	0	0	0	0	0	0	0	0	0	0	0	0	0	0	0	0	0	0	0	0	0	0	0	0	0	0	0	0	0	0	0	0	0	0	0	0	0	0	0	0	0	0	0	0	0	0	0
89.0-89.0; 473.00-488.00	0	0	0	0	0	0	0	0	0	0	0	0	0	0	0	0	0	0	0	0	0	0	0	0	0	0	0	0	0	0	0	0	0	0	0	0	0	0	0	0	0	0	0	0	0	0	0	0	0
91.0-91.0; 565.00-579.00	0	0	0	0	0	0	0	0	0	0	0	0	0	0	0	0	0	0	0	0	0	0	0	0	0	0	0	0	0	0	0	0	0	0	0	0	0	0	0	0	0	0	0	0	0	0	0	0	0
91.0-91.0; 382.00-393.00	0	0	0	0	0	0	0	0	0	0	0	0	0	0	0	0	0	0	0	0	0	0	0	0	0	0	0	0	0	0	0	0	0	0	0	0	0	0	0	0	0	0	0	0	0	0	0	0	0
91.0-91.0; 214.00-245.00	0	0	0	101424	0	0	0	0	0	0	0	0	0	0	0	104128	0	0	0	0	0	0	0	0	0	0	0	475200	574656	122416	0	439208	130336	432256	294688	0	0	0	0	0	0	0	0	0	0	0	0	0	0
91.0-91.0; 336.00-364.00	0	0	0	0	0	0	0	0	0	0	0	0	0	0	0	0	0	0	0	0	0	0	0	0	0	0	0	0	0	0	0	0	0	0	0	0	0	0	0	0	0	0	0	0	0	0	0	0	0
91.0-91.0; 468.00-504.00	0	0	0	0	0	0	0	0	0	0	0	0	0	0	0	0	0	0	0	0	0	0	0	0	0	0	0	0	0	0	468480	114456	0	0	0	0	0	0	0	0	0	0	0	0	0	0	0	0	0
92.0-92.0; 215.00-226.00	0	0	0	0	0	0	0	0	0	0	0	0	0	0	0	0	0	0	0	0	0	0	0	0	0	0	0	283792	344192	0	0	112736	0	255160	106144	0	0	0	0	0	0	0	0	0	0	0	0	0	0
92.0-92.0; 228.00-245.00	0	0	0	0	0	0	0	0	0	0	0	0	0	0	0	0	0	0	0	0	0	0	0	0	0	0	0	0	0	0	0	0	0	0	0	0	0	0	0	0	0	0	0	0	0	0	0	0	0
92.0-92.0; 468.00-489.00	0	0	0	0	0	0	0	0	0	0	0	0	0	0	0	0	0	0	0	0	0	0	0	0	0	0	0	0	0	0	0	0	0	0	0	0	0	0	0	0	0	0	0	0	0	0	0	0	0
93.0-93.0; 565.00-575.00	0	0	0	0	0	0	0	0	0	0	0	0	0	0	0	0	0	0	0	0	0	0	0	0	0	0	0	0	0	0	0	0	0	0	0	0	0	0	0	0	0	0	0	0	0	0	0	0	0
93.0-93.0; 469.00-510.00	0	0	0	0	0	0	0	0	0	0	0	0	0	0	0	0	0	0	0	0	0	0	0	0	0	0	0	0	0	0	0	0	0	0	0	0	0	0	0	0	0	0	0	0	0	0	0	0	0
94.0-94.0; 564.00-575.00	0	0	0	0	0	0	0	0	0	0	0	0	0	0	0	0	0	0	0	0	0	0	0	0	0	0	0	0	0	0	0	0	0	0	0	0	0	0	0	0	0	0	0	0	0	0	0	0	0
95.0-95.0; 534.00-547.00	0	0	0	0	0	0	0	0	0	0	0	0	0	0	0	0	0	0	0	0	0	0	0	0	0	0	0	0	0	0	0	0	0	0	0	0	0	0	0	0	0	0	0	0	0	0	0	0	0
95.0-95.0; 438.00-516.00	0	0	0	0	0	0	0	0	0	0	0	0	0	125760	0	0	0	0	0	338240	0	0	126392	0	0	134656	102144	198336	128416	0	0	0	0	155776	731192	1160104	0	694624	225808	0	0	0	0	693800	0	0	647728	0	3685584
96.0-96.0; 476.00-486.00	0	0	0	0	0	0	0	0	0	0	0	0	0	0	0	0	0	0	0	0	0	0	0	0	0	0	0	0	0	0	0	0	0	0	0	0	0	0	0	0	0	0	0	0	0	0	0	0	0
97.0-97.0; 681.00-691.00	0	0	0	0	0	0	0	0	0	0	0	0	0	0	0	0	0	0	0	0	0	0	0	0	0	0	0	0	0	0	0	0	0	0	0	0	0	0	0	0	0	0	0	0	0	0	0	0	0
97.0-97.0; 284.00-296.00	0	0	0	0	0	0	0	0	0	0	0	0	0	0	0	0	0	0	0	0	0	0	0	0	0	0	0	0	0	0	0	0	0	0	0	0	0	0	0	0	0	0	0	0	0	0	0	0	0
97.0-97.0; 437.00-469.00	0	0	0	0	0	0	0	0	0	0	0	0	0	0	0	0	0	0	0	0	0	0	0	0	0	0	0	0	0	0	0	0	0	102040	0	0	0	0	0	0	0	0	0	0	0	0	0	0	0
97.0-97.0; 486.00-510.00	0	0	0	0	0	0	0	0	0	0	0	0	0	0	0	0	0	0	0	0	0	0	0	0	0	0	0	0	0	0	0	0	0	0	0	0	0	0	0	0	0	0	0	0	0	0	0	0	0
98.0-98.0; 486.00-510.00	0	0	0	0	0	0	0	0	0	0	0	0	0	0	0	0	0	0	0	0	0	0	0	0	0	0	0	0	0	0	0	0	0	0	0	0	0	0	0	0	0	0	0	0	0	0	0	0	0
98.0-98.0; 276.00-301.00	0	0	0	0	0	0	0	0	0	0	0	0	0	0	0	0	0	0	0	0	0	0	0	0	0	0	0	0	0	0	0	0	0	0	0	0	0	0	0	0	0	0	0	0	0	0	0	0	0
99.0-99.0; 286.00-296.00	0	0	0	0	0	0	0	0	0	0	0	0	0	0	0	0	0	0	0	0	0	0	0	0	0	0	0	0	0	0	0	0	0	0	0	0	0	0	0	0	0	0	0	0	0	0	0	0	0
99.0-99.0; 437.00-476.00	0	0	0	0	0	0	0	0	0	928392	0	0	0	1005760	0	184256	0	0	0	0	0	0	0	0	0	0	0	0	0	0	0	0	0	0	2713688	4747056	258952	7053568	3121824	0	0	0	0	2180480	0	0	2475120	0	8018752
[truncated: 150 more columns]
